# Supplementary material for: Development of Co-Amorphous Systems for Inhalation Therapy—Part 2: In Silico Guided Co-Amorphous Rifampicin–Moxifloxacin and –Ethambutol Formulations
Source: Pharmaceutics. 2025 Oct 16;17(10):1339. doi: 10.3390/pharmaceutics17101339 (PMC12567144; doi:10.3390/pharmaceutics17101339)
Supplement: Supplementary file 1 [file pharmaceutics-17-01339-s001.zip]

Archive with 1 entries (1 files):
- pharmaceutics-3889441-supplementary.pdf
